# Supplementary material for: Development and Validation of a Predictive Model for Toxicity of Neoadjuvant Chemoradiotherapy in Rectal Cancer in the CAO/ARO/AIO-04 Phase III Trial
Source: Cancers (Basel). 2022 Sep 12;14(18):4425. doi: 10.3390/cancers14184425 (PMC9497244; doi:10.3390/cancers14184425)
Supplement: Supplementary file 1 [file cancers-14-04425-s001.zip]

Archive with 1 entries (1 files):
- cancers-1875244-supplementary.pdf
